# Supplementary material for: Crucial Role of Lysine-Specific Histone Demethylase 1 in RANKL-Mediated Osteoclast Differentiation
Source: Int J Mol Sci. 2023 Feb 10;24(4):3605. doi: 10.3390/ijms24043605 (PMC9967819; doi:10.3390/ijms24043605)
Supplement: Supplementary file 1 [file ijms-24-03605-s001.zip]

Archive with 1 entries (1 files):
- ijms-2138755-supplementary.pdf
